# Supplementary material for: Prediction of Neonatal Respiratory Distress Biomarker Concentration by Application of Machine Learning to Mid-Infrared Spectra
Source: Sensors (Basel). 2022 Feb 23;22(5):1744. doi: 10.3390/s22051744 (PMC8914945; doi:10.3390/s22051744)
Supplement: Supplementary file 1 [file sensors-22-01744-s001.zip]

Archive with 1 entries (1 files):
- sensors-1589289-supplementary.pdf
